# Supplementary material for: Comparative Analysis of the Simian Varicella Virus and Varicella Zoster Virus Genomes
Source: Viruses. 2022 Apr 19;14(5):844. doi: 10.3390/v14050844 (PMC9144398; doi:10.3390/v14050844)
Supplement: Supplementary file 1 [file viruses-14-00844-s001.zip]

Archive with 1 entries (1 files):
- viruses-1679277-supplementary.pdf
